# Supplementary material for: Host Dietary Nutrients Shape GH32-Mediated Microbial Responses to Prebiotic Fructans: A Randomized Trial
Source: Foods. 2025 Nov 28;14(23):4090. doi: 10.3390/foods14234090 (PMC12692294; doi:10.3390/foods14234090)
Supplement: Supplementary file 1 [file foods-14-04090-s001.zip]

Archive with 7 entries (7 files):
- Supplementary Table S4.xlsx
- Supplementary Fig S1.pdf
- Supplementary Fig S2.pdf
- Supplementary Fig S3.pdf
- Supplementary Table S1.xlsx
- Supplementary Table S2.xlsx
- Supplementary Table S3.xlsx
