# Supplementary material for: Host Dietary Nutrients Shape GH32-Mediated Microbial Responses to Prebiotic Fructans: A Randomized Trial
Source: Foods. 2025 Nov 28;14(23):4090. doi: 10.3390/foods14234090 (PMC12692294; doi:10.3390/foods14234090)
Supplement: Supplementary file 1 [file foods-14-04090-s001.zip › Supplementary Table S4.xlsx]

## Sheet: Supplemental Table S4
				Responder							Baseline vs Post		non-Responder							Baseline vs Post		Baseline vs Baseine		Post vs Post
				Baseline				Post					Baseline				Post
			Lactate (μmol/g)	0.0840046	±	0.0840046		0.273895	±	0.186447	0.5		0.436153	±	0.435883		0	±	0	>0.9999		>0.9999		0.183
			Acetate (μmol/g)	22.9897	±	3.61681		32.0922	±	7.09261	0.4609		27.8937	±	5.19161		26.7085	±	3.68227	0.8457		0.7618		0.7618
			Propionate (μmol/g)	8.87902	±	0.930204		10.8821	±	2.02257	0.6172		10.9287	±	1.1062		12.0958	±	1.44462	0.4746		0.1947		0.4082
			Butyrate (μmol/g)	6.33871	±	0.967372		9.28803	±	2.50874	0.3828		8.03247	±	1.38859		7.24078	±	0.737746	>0.9999		0.6162		0.8492
