# Supplementary material for: Host Dietary Nutrients Shape GH32-Mediated Microbial Responses to Prebiotic Fructans: A Randomized Trial
Source: Foods. 2025 Nov 28;14(23):4090. doi: 10.3390/foods14234090 (PMC12692294; doi:10.3390/foods14234090)
Supplement: Supplementary file 1 [file foods-14-04090-s001.zip › Supplementary Table S1.xlsx]

## Sheet: Supplemental Table S1
	Supplemental Table S1. PCR primers used in the present study
	target gene	Primer name	Oligonucleotide sequence	Reference	Used for
	16S rRNA V3-V4	Pro341F	CCTACGGGNBGCASCAG	[29]	16S rRNA amplicon sequencing
		Pro805R	GACTACNVGGGTATCTAATCC	[29]
	16S rRNA	F_Bact 1369	CGGTGAATACGTTCCCGG	[34]	qPCR
		R_Prok1492	TACGGCTACCTTGTTACGACTT	[34]
	InuA	GH32_inuA_type_108F	GATTGGCCTGCACAGCCCA	This study	qPCR
		GH32_inuA_type_108R	CCAGTTCCAAGGGCGCTACCA	This study
	cscA	GH32_cscA_type_108F	AACAACCGCTGGTAYCCGAAGT	This study	qPCR
		GH32_cscA_type_108R	CAGCTGGTAGAASACGTGCCA	This study
