# Supplementary material for: Host Dietary Nutrients Shape GH32-Mediated Microbial Responses to Prebiotic Fructans: A Randomized Trial
Source: Foods. 2025 Nov 28;14(23):4090. doi: 10.3390/foods14234090 (PMC12692294; doi:10.3390/foods14234090)
Supplement: Supplementary file 1 [file foods-14-04090-s001.zip › Supplementary Table S2.xlsx]

## Sheet: Supplemental Table S2
			Placebo group							Baseline vs Post		Prebio group							Baseline vs Post		Baseline vs Baseine		Post vs Post
			Baseline				Post					Baseline				Post
		Lactate (μmol/g)	0.626942	±	0.400274		1.13399	±	0.785835	0.8672		0.279643	±	0.242844		0.121731	±	0.0863213	>0.9999		0.3172		0.5428
		Acetate (μmol/g)	32.6352	±	4.9569		32.2222	±	4.54295	0.6433		25.7142	±	3.26659		29.1013	±	3.68987	0.5509		0.4079		0.7133
		Propionate (μmol/g)	11.0404	±	1.38856		11.8736	±	1.37435	0.8211		10.0178	±	0.761105		11.5564	±	1.17637	0.2986		0.7241		0.8866
		Butyrate (μmol/g)	8.52493	±	1.3469		8.22159	±	1.30602	0.8827		7.27969	±	0.883199		8.15067	±	1.17165	0.4878		0.7928		0.7241
