# Supplementary material for: Host Dietary Nutrients Shape GH32-Mediated Microbial Responses to Prebiotic Fructans: A Randomized Trial
Source: Foods. 2025 Nov 28;14(23):4090. doi: 10.3390/foods14234090 (PMC12692294; doi:10.3390/foods14234090)
Supplement: Supplementary file 1 [file foods-14-04090-s001.zip › Supplementary Table S3.xlsx]

## Sheet: Supplemental Table S3
			Responder group				non-Responder group				p-value
		Sex (Male / Female)	0 / 8				1 / 9				>0.9999
		Age (years)	20.63	±	0.38		20.7	±	0.21		0.9323
		Height (cm)	161.48	±	2.03		159.53	±	2.35		0.5529
		Body weight (kg)	51.98	±	1.91		50.43	±	3.48		>0.9999
		BMI (calculated from BDHQ)	19.91	±	0.48		20.3	±	0.89		0.7791
		Pre-existing medical conditions	-				1 participant: hay fever				>0.9999
		Medications and supplements	-				1 participant: Fexofenadine				>0.9999
		Intake Days	27.13	±	0.52		27	±	0.37		0.5882
